# Supplementary material for: Association Between Census Tract-Level Poverty and Non-White Race with Location of Coal Ash Disposal Pits in the United States
Source: Int J Environ Res Public Health. 2025 Mar 11;22(3):408. doi: 10.3390/ijerph22030408 (PMC11942556; doi:10.3390/ijerph22030408)
Supplement: Supplementary file 1 [file ijerph-22-00408-s001.zip]

Archive with 1 entries (1 files):
- ijerph-3439485-supplementary.pdf
